# Supplementary material for: Meaning in Life and the Acceptance of Cancer: A Systematic Review
Source: Int J Environ Res Public Health. 2022 May 3;19(9):5547. doi: 10.3390/ijerph19095547 (PMC9104184; doi:10.3390/ijerph19095547)
Supplement: Supplementary file 1 [file ijerph-19-05547-s001.zip]

Archive with 1 entries (1 files):
- ijerph-1661239-supplementary.pdf
